# Supplementary material for: Clostridioides difficile binary toxin CDT induces biofilm-like persisting microcolonies
Source: Gut Microbes. 2024 Dec 24;17(1):2444411. doi: 10.1080/19490976.2024.2444411 (PMC12931720; doi:10.1080/19490976.2024.2444411)
Supplement: Supplemental Material [file KGMI_A_2444411_SM5418.zip]

Archive with 2 entries (2 files):
- Meza_Torres_et_al_Supplemental_Information_071124.docx
- Sup figures png.zip
